# Supplementary material for: Using MALDI-FTICR-MS Imaging to Track Low-Molecular-Weight Aromatic Derivatives of Fungal Decayed Wood
Source: J Fungi (Basel). 2021 Jul 28;7(8):609. doi: 10.3390/jof7080609 (PMC8397067; doi:10.3390/jof7080609)
Supplement: Supplementary file 1 [file jof-07-00609-s001.zip]

Archive with 1 entries (1 files):
- jof-1321996-supplementary.xlsx
