# Supplementary material for: Using MALDI-FTICR-MS Imaging to Track Low-Molecular-Weight Aromatic Derivatives of Fungal Decayed Wood
Source: J Fungi (Basel). 2021 Jul 28;7(8):609. doi: 10.3390/jof7080609 (PMC8397067; doi:10.3390/jof7080609)
Supplement: Supplementary file 1 [file jof-07-00609-s001.zip › jof-1321996-supplementary.xlsx]

## Sheet: Table S1
Table S1. Intensities and formula of the annotated discriminate metabolites.					Corrected Metabolite intensities																				Area Under the ROC Curve
Centroid [m/z]	molecular formula	adduct	tentative compound(s)	tentative structure(s) of lignin dervied compounds	biorep 1				biorep2				biorep 3				biorep 4				biorep 5				40vs-20							40vs0							40vs20							20vs-20
					-20mm	0mm	20mm	40mm	-20mm	0mm	20mm	40mm	-20mm	0mm	20mm	40mm	-20mm	0mm	20mm	40mm	-20mm	0mm	20mm	40mm	biorep 1	biorep2	biorep3	biorep4	biorep5	average	stdev	biorep 1	biorep2	biorep3	biorep4	biorep5	Average	Stdev	biorep 1	biorep2	biorep3	biorep4	biorep5	average	Stdev	biorep 1	biorep2	biorep3	biorep4
137.06	C8H8O2	H	anisaldehyde (AA), hydroxyacetophenone(HA), phenylacetic acid (PA), dimethyl benzoquinones( DB)		36407.1	34577.3	67545.6	149082	3883.32	33057.8	43643.6	172895	9230.44	10855.2	89280.1	123778	0	13596.4	60957.2	115204	27715.7	29027.8	78995.4	125378	0.693	0.797	0.743	0.723	0.716	0.7344	0.0392912	0.702	0.753	0.74	0.694	0.708	0.7194	0.0256476	0.64	0.73	0.578	0.606	0.604	0.6316	0.059252	0.567	0.599	0.686	0.637
146.165	C7H19N3	H	spermidine		0	73448.2	139198	227129	0	180950	115672	195467	0	54003.1	197539	215367	0	110489	149363	137835	0	48048.7	159917	214926	0.77	0.792	0.854	0.724	0.849	0.7978	0.0548471	0.664	0.536	0.767	0.547	0.776	0.658	0.115159	0.582	0.613	0.52	0.483	0.6	0.5596	0.0557252	0.708	0.736	0.828	0.743
149.06	C9H8O2	H	cinnamic acid		0	0	13198.1	67692.5	0	0	1571.53	83340.2	0	0	14560.6	93760.3	0	0	13919.6	64045.4	1480.12	0	42488.6	87421.7	0.671	0.71	0.747	0.665	0.699	0.6984	0.0330273	0.697	0.708	0.747	0.676	0.719	0.7094	0.0263496	0.64	0.703	0.698	0.623	0.597	0.6522	0.0467087	0.533	0.511	0.574	0.548
151.039	C8H6O3	H	carboxybenzaldehyde(CBA), phenylglyoxylic acid(PGA)		0	0	13878.2	68451.8	0	0	3971.14	87881.8	0	0	21322	68050.7	0	1875.23	10468.8	56900	0	1918.34	39439.2	78415.3	0.66	0.707	0.679	0.671	0.694	0.6822	0.018593	0.666	0.714	0.668	0.652	0.685	0.677	0.0237697	0.626	0.702	0.612	0.626	0.585	0.6302	0.0434879	0.54	0.51	0.591	0.55
153.055	C8H8O3	H	vanillin		0	1937.96	16046.5	72216.7	1071.4	1932.6	0	94683.3	4760.18	1883.71	20823.2	81171.5	0	0	17442.9	67850	1058.5	1091.99	52825.5	81711.8	0.671	0.714	0.694	0.671	0.687	0.6874	0.0179527	0.67	0.713	0.703	0.669	0.688	0.6886	0.019578	0.633	0.719	0.659	0.625	0.561	0.6394	0.0572608	0.546	0.501	0.56	0.556
157.049	C7H8O4	H	methylmuconolactone		0	0	29348.3	104908	0	0	5752.97	132328	0	0	50303.5	142812	0	0	38415.7	85566.9	0	0	92255.5	90734.7	0.715	0.764	0.797	0.7	0.736	0.7424	0.0388497	0.715	0.76	0.798	0.708	0.721	0.7404	0.0379908	0.645	0.747	0.703	0.605	0.505	0.641	0.0933916	0.587	0.529	0.642	0.606
162.112	C7H15NO3	H	carnitine		0	111500	161099	112965	0	416520	107184	99361.1	0	142359	237717	122505	0	170484	223802	75861	0	130279	167516	45767.5	0.72	0.739	0.753	0.673	0.656	0.7082	0.0420083	0.506	0.282	0.537	0.415	0.434	0.4348	0.0990641	0.465	0.5	0.309	0.316	0.38	0.394	0.0862873	0.719	0.715	0.857	0.796
163.075	C10H10O2	H	hydroxycinnamoylmethane		15407.2	15254.3	42695.4	116786	0	7332.44	23482.8	122258	0	6389.02	45775.4	128569	0	2719.25	44467.8	85860.1	15193.6	11444.8	58068	119391	0.703	0.756	0.792	0.688	0.738	0.7354	0.0416269	0.703	0.74	0.772	0.682	0.744	0.7282	0.0356258	0.647	0.708	0.697	0.582	0.638	0.6544	0.050629	0.567	0.564	0.649	0.618
165.055	C9H8O3	H	coumaric acid		0	0	0	22794.5	0	0	0	41306.2	0	0	2477.95	35966.9	0	0	0	20454.9	0	0	10026	26858.7	0.6	0.651	0.615	0.572	0.597	0.607	0.0290431	0.595	0.656	0.607	0.588	0.6	0.6092	0.0270684	0.584	0.639	0.594	0.573	0.555	0.589	0.0314722	0.517	0.514	0.525	0.499
167.07	C9H10O3	H	acetovanillone		86954.9	53016.8	119720	291722	9428.85	70170.8	115437	415750	24071.3	37328.2	250355	512492	7850.74	69949.5	198550	316630	67224.4	54707.4	301690	434793	0.699	0.858	0.899	0.807	0.84	0.8206	0.0756525	0.745	0.802	0.891	0.736	0.848	0.8044	0.0663574	0.665	0.758	0.746	0.594	0.629	0.6784	0.0718491	0.544	0.724	0.819	0.803
175.119	C6H14N4O2	H	arginine		5773.72	2680.65	21077.1	47216.8	3450.51	34916.4	24151.3	89052.9	73141.8	9340.09	43087.9	97047.1	10894.1	10663.2	26313.8	27031.8	3808.56	0	36380.8	33129.7	0.625	0.738	0.629	0.58	0.615	0.6374	0.0594584	0.632	0.646	0.668	0.552	0.619	0.6234	0.0438497	0.577	0.7	0.626	0.537	0.499	0.5878	0.078471	0.549	0.541	0.523	0.537
177.054	C10H8O3	H	methoxycoumarin		28797.3	23450.9	63177.4	185809	17337.5	14611.1	43758.1	207802	2378.67	7230.71	84714.4	227200	10168.9	10349.9	56506.1	125563	25187.4	12208.3	108654	189675	0.725	0.817	0.875	0.725	0.806	0.7896	0.0645353	0.732	0.82	0.869	0.722	0.822	0.793	0.0634586	0.674	0.778	0.767	0.631	0.649	0.6998	0.0682107	0.559	0.58	0.711	0.623
179.07	C10H10O3	H	coniferyl aldehyde		17340	10687.7	46195	148666	0	14995.1	26193.4	172585	4099.6	5965.82	80126.5	217662	5166.36	10058.7	51429.4	123449	6598.95	5300.41	105559	186308	0.731	0.816	0.877	0.728	0.822	0.7948	0.0641849	0.745	0.789	0.875	0.717	0.824	0.79	0.0627216	0.676	0.77	0.773	0.634	0.634	0.6974	0.0697911	0.573	0.583	0.696	0.622
181.049	C9H8O4	H	caffeic acid		10300.9	7846.19	30623.4	120618	4527.73	10956.6	19239	168628	1889.81	4190.72	72189.9	209603	4425.04	7144.78	41569.6	110706	4309.97	8160.07	100476	179855	0.709	0.805	0.87	0.714	0.815	0.7826	0.069486	0.715	0.794	0.868	0.709	0.81	0.7792	0.0672733	0.663	0.778	0.767	0.636	0.637	0.6962	0.0705953	0.555	0.55	0.686	0.593
181.086	C10H12O3	H	coniferyl alcohol		8718.87	1060.61	11551.7	52800.4	0	8306.16	2255.03	72005.7	5720.68	2582.33	26584.3	102407	3680.88	0	9981.14	55537.2	0	2792.4	48322.1	86782.5	0.619	0.696	0.732	0.641	0.718	0.6812	0.0490887	0.646	0.671	0.737	0.648	0.707	0.6818	0.0394424	0.612	0.689	0.687	0.622	0.592	0.6404	0.0447806	0.506	0.512	0.564	0.519
183.065	C9H10O4	H	syringaldehyde (SA), homovanillic acid (HA), veratrylic acid (VA)		3001.15	0	16809	66373.6	4365.45	0	6949.71	106215	4167.02	0	24020.3	121980	2039.67	2788.41	12998.3	56108.3	2223.98	0	67142.8	101319	0.664	0.745	0.761	0.638	0.737	0.709	0.0544289	0.677	0.759	0.767	0.634	0.739	0.7152	0.0574909	0.626	0.74	0.72	0.605	0.58	0.6542	0.0714367	0.539	0.51	0.563	0.538
184.073	C5H14NO4P	H	phosphocholine		27823.3	83924.4	644483	751818	3000.8	37003.8	916291	690839	7249.29	136072	1.47433e+06	959736	14711.6	46422.9	1.0514e+06	751435	12333.8	108716	1.23798e+06	872877	0.836	0.881	0.91	0.865	0.908	0.88	0.0310081	0.796	0.851	0.856	0.831	0.853	0.8374	0.0251456	0.565	0.507	0.45	0.455	0.548	0.505	0.052388	0.756	0.863	0.894	0.87
191.07	C11H10O3	H	ethoxycoumarin		2358.16	7878.42	21370	79417.7	3349.46	2810.26	21862.4	92352.9	1878.8	2758.22	29655.5	131757	4054.29	5504.03	29499.5	72549.8	3645.25	0	61407.5	114896	0.703	0.729	0.775	0.675	0.754	0.7272	0.0397391	0.689	0.732	0.775	0.673	0.764	0.7266	0.044881	0.652	0.679	0.72	0.611	0.618	0.656	0.0450278	0.553	0.558	0.589	0.564
193.086	C11H12O3	H	ethylcoumarate		10863.1	7889.28	41075.8	114825	2064.52	5004.21	30796.2	146517	1551.11	5918.19	57632.5	199346	4590.91	7205.24	60848.4	111754	6309.39	6049.88	100224	170801	0.722	0.801	0.853	0.728	0.81	0.7828	0.0563445	0.729	0.797	0.848	0.721	0.815	0.782	0.0552268	0.653	0.743	0.767	0.606	0.619	0.6776	0.0732038	0.583	0.575	0.652	0.632
207.065	C11H10O4	H	hydroxy-methylbenzalpyruvate		2487.19	0	36963.5	111588	0	0	20195.3	162751	2029.46	0	64334.4	229852	2275.73	0	49388.9	118034	0	0	111477	177177	0.737	0.812	0.856	0.733	0.805	0.7886	0.0527096	0.746	0.813	0.861	0.739	0.805	0.7928	0.0507267	0.656	0.771	0.767	0.626	0.597	0.6834	0.0808907	0.595	0.561	0.662	0.617
209.081	C11H12O4	H	sinapaldehyde		34122.2	15834.6	96453	214566	1281.14	11198.9	77823.5	285562	5272.6	5767.47	156646	386620	1239.25	12971.4	130974	195359	13824.2	14747.3	229209	306306	0.743	0.86	0.896	0.763	0.856	0.8236	0.0666806	0.772	0.846	0.895	0.742	0.854	0.8218	0.0629063	0.651	0.766	0.759	0.558	0.578	0.6624	0.0977461	0.618	0.673	0.792	0.757
225.075	C11H12O5	H	sinapinic acid		0	0	1470.71	25813.4	0	0	1030.04	52312.1	0	0	5144	53920	3519.58	0	2114.18	24107.9	0	0	29328	37809.4	0.581	0.654	0.636	0.569	0.616	0.6112	0.0359263	0.579	0.649	0.643	0.584	0.611	0.6132	0.0323914	0.57	0.648	0.616	0.57	0.516	0.584	0.0503389	0.512	0.508	0.524	0.5
310.994	C5H12O11P2	H	Ribulose diphosphate		184152	114914	147090	276622	38557.4	226803	216717	142410	270586	139473	257881	178993	24877.1	111760	192371	239215	175644	112846	139440	114343	0.526	0.678	0.61	0.704	0.492	0.602	0.092358	0.577	0.489	0.572	0.597	0.566	0.5602	0.0414693	0.586	0.532	0.467	0.564	0.513	0.5324	0.046166	0.566	0.629	0.64	0.643
313.069	C15H14O6	H	catechin		25273.9	25293.2	47419.8	114684	14562.9	15599.2	24783	103958	10730.1	16677.8	21254.7	57002.6	5698.83	6015.18	22430.5	82504.2	9252.98	13580.6	50528	70752	0.683	0.704	0.621	0.679	0.668	0.671	0.0308464	0.683	0.7	0.609	0.679	0.664	0.667	0.034864	0.644	0.678	0.592	0.636	0.561	0.6222	0.045926	0.535	0.528	0.536	0.547
317.064	C14H14O7	Na	cyclic de-hypoxanthine futalosine		4982.13	6044.26	35660.7	135822	2028.14	7925.16	25337.7	182099	0	3497.63	61512.6	199499	2646.45	2160.8	50125.2	177658	6774.78	6330.67	95848.1	205268	0.708	0.743	0.801	0.699	0.773	0.7448	0.0430372	0.707	0.729	0.794	0.699	0.773	0.7404	0.0415187	0.652	0.702	0.71	0.626	0.647	0.6674	0.0366715	0.567	0.56	0.665	0.596
325.105	C17H18O5	Na	Dihydroxy-dimethoxyflavan		0	1296.36	13692.8	53387.8	0	1804.49	4682.91	63203.7	0	0	16027.9	44343.5	0	0	9005.07	58985.8	2545.47	2403.07	40905.9	57841.6	0.633	0.659	0.62	0.646	0.637	0.639	0.0145774	0.632	0.654	0.618	0.644	0.639	0.6374	0.0134833	0.6	0.714	0.572	0.62	0.54	0.6092	0.0658726	0.535	0.515	0.555	0.527
327.084	C16H16O6	Na	catechin-methyl ether		0	2130.89	19049.6	74022.7	1869.97	3508.94	7070.17	90365.8	0	1667.84	16135.3	80285.7	0	1398.2	25524.4	104215	0	7633.79	54526	98655.9	0.686	0.691	0.681	0.7	0.706	0.6928	0.0101833	0.679	0.686	0.675	0.697	0.689	0.6852	0.00861394	0.631	0.678	0.639	0.642	0.585	0.635	0.0332791	0.562	0.516	0.558	0.564
329.1	C16H18O6	Na	Cimifugin		3969.09	4409.81	38479.3	146459	2375.92	4740.25	22368.8	189660	1415.21	5145.65	75241.9	217920	1710.34	3358.92	56144.4	192096	6833.71	2477.62	120028	213760	0.696	0.728	0.831	0.707	0.771	0.7466	0.0552114	0.696	0.722	0.826	0.703	0.754	0.7402	0.0529641	0.638	0.691	0.727	0.626	0.617	0.6598	0.0472726	0.577	0.558	0.684	0.604
331.079	C15H16O7	Na	Allamandin		0	1643.5	4100.87	38149.7	1688.62	0	2157.22	57576.2	1433.07	2609.75	8619.44	43470.8	1536.75	2245.57	7744.12	53900.1	0	1312.78	28168.4	51831.3	0.607	0.643	0.606	0.633	0.622	0.6222	0.0161462	0.602	0.645	0.603	0.63	0.621	0.6202	0.0182948	0.593	0.642	0.585	0.615	0.549	0.5968	0.0346872	0.516	0.502	0.525	0.52
331.116	C16H20O6	Na	N/A	N/A	41675	17812.3	58589	225853	1589.95	21947.5	25554.9	302001	0	9382.76	153674	363351	0	11705	95159.3	256683	30842	16103.7	239029	351341	0.671	0.771	0.884	0.725	0.779	0.766	0.0787782	0.711	0.74	0.876	0.706	0.796	0.7658	0.0712404	0.658	0.736	0.728	0.608	0.599	0.6658	0.0645384	0.508	0.561	0.768	0.65
333.095	C15H18O7	Na	cinnamoyl-glucopyranose		0	0	3276.57	27949.5	0	0	0	48938.4	0	1548.69	3091.86	38443.7	0	0	4552.17	43705.8	0	1346.01	25509.1	47356.4	0.587	0.636	0.607	0.614	0.62	0.6128	0.0179639	0.591	0.639	0.603	0.615	0.615	0.6126	0.0177989	0.571	0.64	0.601	0.599	0.55	0.5922	0.0340544	0.516	0.497	0.508	0.517
339.121	C18H20O5	Na	hydroxy-trimethoxyflavan		10618.9	7066.37	23139.5	72671	0	4324.39	7218.36	73595.8	0	4112.65	32514.1	69711.1	0	0	20970.6	78822.8	13753.9	2434.29	56195.1	74931.5	0.65	0.673	0.66	0.661	0.636	0.656	0.0138384	0.66	0.66	0.65	0.664	0.665	0.6598	0.00593296	0.619	0.654	0.58	0.614	0.542	0.6018	0.0424876	0.533	0.52	0.59	0.553
341.1	C17H18O6	Na	catechin-dimethyl ether		3835.23	1715.58	14720.4	70015.4	1153.17	2476.74	4088.62	82683.7	2129.61	1181.83	24780.4	78345.8	1269.91	2951.11	13443.8	80863.5	1414.37	1953.94	57517.3	85689.5	0.656	0.683	0.671	0.661	0.681	0.6704	0.011908	0.66	0.678	0.674	0.657	0.682	0.6702	0.0110995	0.628	0.675	0.614	0.631	0.558	0.6212	0.0420797	0.533	0.511	0.567	0.536
343.115	C17H20O6	H	guaiacylglycerol-beta-guaiacyl ether		10626.1	1705.44	27315.6	121763	2218.04	4219.87	7551.85	148046	28142.7	5609.69	108121	185057	3199.4	0	42595.6	146946	7156.43	5789.34	112372	169802	0.675	0.716	0.771	0.696	0.734	0.7184	0.0367464	0.693	0.711	0.797	0.702	0.736	0.7278	0.0418772	0.643	0.704	0.659	0.626	0.579	0.6422	0.0457132	0.539	0.52	0.65	0.587
345.131	C17H22O6	Na	Tetraneurin A		28468.8	7106.33	30606.7	131005	1057.61	14776.4	6772.53	170147	1171.06	3725.89	86864.6	222578	5249.2	5131.76	52858.3	162076	16582.1	8577.81	148428	205348	0.653	0.725	0.821	0.695	0.741	0.727	0.0623217	0.696	0.698	0.818	0.694	0.754	0.732	0.0542586	0.652	0.714	0.696	0.618	0.573	0.6506	0.0573742	0.496	0.517	0.59	0.596
355.115	C18H20O6	H	Catechin-trimethyl ether		13735.4	4445.78	21287.2	84377.3	0	6708.98	4370.15	93561.5	0	1330.36	48904.6	105843	0	2780.32	28004.5	96173	7429.74	3921.23	70978.1	100419	0.648	0.679	0.724	0.672	0.681	0.6808	0.02749	0.671	0.668	0.721	0.667	0.687	0.6828	0.0228298	0.629	0.673	0.617	0.618	0.558	0.619	0.0410548	0.522	0.509	0.627	0.564
357.131	C18H22O6	H	veratryl glycerol beta guaicyl ether		18904.3	8334.38	29511.8	101325	0	8926.23	5499.66	117079	4146.16	4575.07	57453.6	126602	0	4803.71	34364.2	111523	19177	6584.7	92046.8	121279	0.64	0.699	0.737	0.672	0.663	0.6822	0.0372116	0.665	0.681	0.737	0.663	0.689	0.687	0.03	0.623	0.689	0.631	0.606	0.55	0.6198	0.049967	0.518	0.516	0.63	0.569
369.13	C19H22O6	Na	gibberelins		36655.2	8034.94	21722.9	73750.6	1323.35	9859.16	3761.13	82719.2	2357.89	4331.24	52235.3	94746	1658.52	7043.71	21191.7	83619.1	24574	4598.93	76862.2	102185	0.567	0.673	0.688	0.657	0.642	0.6454	0.0470882	0.641	0.651	0.683	0.646	0.682	0.6606	0.0203052	0.608	0.669	0.576	0.615	0.551	0.6038	0.0445948	0.454	0.506	0.626	0.547
387.141	C19H24O7	Na	gibberelins		34553.6	7314.41	16083	69082.6	1619.91	8620.68	1314.46	95635.8	3199.62	0	52090.3	95760.5	0	6588.86	16954.5	93020.4	16182.9	1630.06	87586.9	108135	0.566	0.672	0.679	0.662	0.65	0.6458	0.045926	0.636	0.654	0.684	0.645	0.682	0.6602	0.0217761	0.614	0.672	0.576	0.623	0.535	0.604	0.0515509	0.446	0.501	0.615	0.546
417.15	C20H26O8	Na	gibberelins	N/A	15123.4	3424.89	20053.5	65481.8	2958.86	9357.89	6839.03	110335	0	4430.84	47764.2	109016	0	0	32083.2	128606	12088.7	1941.33	90221.3	130324	0.608	0.679	0.719	0.668	0.678	0.6704	0.0399787	0.64	0.664	0.707	0.665	0.701	0.6754	0.028041	0.596	0.67	0.616	0.612	0.564	0.6116	0.0385331	0.51	0.513	0.614	0.569
[truncated: 17 more columns]
